# Supplementary material for: Applying 3D correlative structured illumination microscopy and X-ray tomography to characterise herpes simplex virus-1 morphogenesis
Source: eLife. 2025 Dec 19;14:RP105209. doi: 10.7554/eLife.105209 (PMC12716837; doi:10.7554/eLife.105209)
Supplement: Figure 1—source data 1. [file elife-105209-fig1-data1.zip]

Archive with 17 entries (16 files):
- Figure 1-source data 1_8 bit/
- __MACOSX/._Figure 1-source data 1_8 bit
- Figure 1-source data 1_8 bit/VP16_Fig1C.tif
- Figure 1-source data 1_8 bit/UL21_Fig1C.tif
- Figure 1-source data 1_8 bit/.DS_Store
- __MACOSX/Figure 1-source data 1_8 bit/._.DS_Store
- Figure 1-source data 1_8 bit/US3_GAPDH_VP5_Fig1C.tif
- Figure 1-source data 1_8 bit/VP5_Fig1C.tif
- Figure 1-source data 1_8 bit/GAPDH_Fig1D.tif
- Figure 1-source data 1_8 bit/UL34_Fig1D.tif
- __MACOSX/Figure 1-source data 1_8 bit/._UL34_Fig1D.tif
- Figure 1-source data 1_8 bit/UL51_Fig1C.tif
- Figure 1-source data 1_8 bit/UL20_Fig1C.tif
- Figure 1-source data 1_8 bit/VP5_Fig1D.tif
- Figure 1-source data 1_8 bit/gE_Fig1C.tif
- Figure 1-source data 1_8 bit/UL16_Fig1C.tif
- Figure 1-source data 1_8 bit/UL11_Fig1C.tif
