# Supplementary material for: Applying 3D correlative structured illumination microscopy and X-ray tomography to characterise herpes simplex virus-1 morphogenesis
Source: eLife. 2025 Dec 19;14:RP105209. doi: 10.7554/eLife.105209 (PMC12716837; doi:10.7554/eLife.105209)
Supplement: Figure 1—source data 2. [file elife-105209-fig1-data2.zip]

Archive with 3 entries (2 files):
- Figure 1-source data 2/
- Figure 1-source data 2/Figure 1-source data 2.pptx
- __MACOSX/Figure 1-source data 2/._Figure 1-source data 2.pptx
